# Supplementary material for: Gene polymorphism and plasma levels of miR-155 in diabetic retinopathy
Source: Endocr Connect. 2019 Nov 11;8(12):1591–9. doi: 10.1530/EC-19-0446 (PMC6933831; doi:10.1530/EC-19-0446)
Supplement: Supplemental table 1 [file supplementary_table_1.xlsx]

## Sheet: miR-155
Sample	Subject Group	Genotype	Mean cel-miR-39 Cq	Mean miR-155 Cq	ΔCq	ΔΔCq	2^-ΔΔCq	Log2 2^-ΔΔCq
1	Blood donor	TT	23.0413	33.075	10.0337	-2.26176	4.79576	2.26176
2	Blood donor	TT	21.1151	31.1777	10.0626	-2.23289	4.70074	2.23289
3	Blood donor	TT	21.5705	32.1062	10.5357	-1.75979	3.38648	1.75979
4	Blood donor	TT	21.9039	30.8722	8.96838	-3.32709	10.0358	3.32709
5	Blood donor	TT	21.7489	32.5376	10.7887	-1.50679	2.84177	1.50679
6	Blood donor	TT	20.4122	29.6922	9.27999	-3.01547	8.08626	3.01547
7	Blood donor	TT	21.0233	32.0279	11.0046	-1.29087	2.44675	1.29087
8	Blood donor	TT	21.7374	31.4588	9.72143	-2.57403	5.95472	2.57403
9	Blood donor	TT	21.0753	30.6382	9.56297	-2.73249	6.64604	2.73249
10	Blood donor	TT	20.819	30.7844	9.96545	-2.33002	5.02811	2.33002
11	Blood donor	TT	20.8716	31.0187	10.1471	-2.14834	4.43319	2.14834
12	Blood donor	TT	20.5339	29.8772	9.34325	-2.95222	7.73937	2.95222
13	Blood donor	TT	20.8179	30.0151	9.19718	-3.09828	8.56399	3.09828
14	Blood donor	AA	22.7273	31.3463	8.61899	-3.67648	12.7859	3.67648
15	Blood donor	TT	20.674	29.8659	9.19191	-3.10356	8.59535	3.10356
16	Blood donor	TT	20.8687	30.3288	9.46013	-2.83533	7.13708	2.83533
17	Blood donor	TT	21.3719	30.9016	9.52973	-2.76573	6.80092	2.76573
18	Blood donor	TT	22.8284	32.8159	9.98747	-2.30799	4.95194	2.30799
19	Blood donor	TT	22.9693	32.8599	9.89059	-2.40488	5.29591	2.40488
20	Blood donor	TT	22.9109	32.6842	9.77331	-2.52216	5.74441	2.52216
21	NPDR	TA	23.7965	32.7355	8.93893	-3.35653	10.2428	3.35653
22	NPDR	TT	23.3852	35.9183	12.5331	0.237588	0.848162	-0.237588
23	Without DR	TT	19.3236	29.4136	10.09	-2.20546	4.61221	2.20546
24	Without DR	TT	21.4393	33.4413	12.002	-0.293457	1.22557	0.293457
25	Without DR	TT	21.3112	33.5703	12.2591	-0.0364009	1.02555	0.0364009
26	NPDR	TT	22.1966	31.3286	9.13199	-3.16348	8.95988	3.16348
27	Without DR	TT	22.0012	31.9846	9.98346	-2.31201	4.96573	2.31201
28	Without DR	TT	22.7915	34.626	11.8346	-0.460875	1.37638	0.460875
29	NPDR	TT	21.3741	30.7282	9.35411	-2.94136	7.68134	2.94136
30	NPDR	TA	21.805	33.3277	11.5227	-0.77275	1.70852	0.77275
31	NPDR	TT	20.8522	32.0404	11.1882	-1.10731	2.15444	1.10731
32	NPDR	TT	20.8765	33.3972	12.5208	0.225298	0.855418	-0.225298
33	NPDR	TT	20.32	29.9565	9.63658	-2.65889	6.31547	2.65889
34	PDR	TT	21.6779	35.4733	13.7954	1.49996	0.353563	-1.49996
35	NPDR	TA	22.4304	34.269	11.8386	-0.456852	1.37254	0.456852
36	NPDR	TA	23.4613	33.3845	9.92315	-2.37231	5.1777	2.37231
37	NPDR	TT	23.341	35.4998	12.1588	-0.136679	1.09937	0.136679
38	NPDR	TT	22.468	34.9764	12.5084	0.212912	0.862794	-0.212912
39	NPDR	TT	23.9898	33.1343	9.14458	-3.15089	8.88201	3.15089
40	Without DR	TT	21.4607	32.8712	11.4105	-0.884979	1.84674	0.884979
41	PDR	TT	23.0193	33.2399	10.2206	-2.07489	4.21313	2.07489
42	PDR	TT	21.181	33.1593	11.9783	-0.317167	1.24588	0.317167
43	Without DR	TT	20.2867	31.3476	11.0609	-1.23456	2.35309	1.23456
44	Without DR	TT	21.615	32.9455	11.3305	-0.964974	1.95203	0.964974
45	PDR	TT	20.4212	32.4554	12.0342	-0.26127	1.19853	0.26127
46	Without DR	TT	22.4627	31.9188	9.45613	-2.83934	7.15693	2.83934
47	PDR	TT	20.9314	33.0615	12.1301	-0.16534	1.12143	0.16534
48	NPDR	TT	21.0463	32.5145	11.4682	-0.827302	1.77436	0.827302
49	Without DR	TT	20.4118	29.8395	9.42773	-2.86774	7.29921	2.86774
50	PDR	TT	21.973	33.2963	11.3233	-0.972199	1.96183	0.972199
51	NPDR	TA	22.0067	32.6338	10.627	-1.66844	3.1787	1.66844
52	PDR	TT	22.4142	32.6166	10.2024	-2.09308	4.26657	2.09308
53	Without DR	TA	19.7888	31.0715	11.2828	-1.0127	2.01768	1.0127
54	Without DR	TT	22.0082	32.9648	10.9565	-1.33893	2.52964	1.33893
55	Without DR	TA	20.4505	31.972	11.5215	-0.773999	1.71	0.773999
56	Without DR	TA	19.9839	29.5534	9.56954	-2.72593	6.61586	2.72593
57	Without DR	TT	22.6326	31.4354	8.80288	-3.49259	11.2557	3.49259
58	Without DR	TT	23.3669	35.9505	12.5836	0.28813	0.818963	-0.28813
59	Without DR	TT	21.0445	31.1367	10.0922	-2.20328	4.60526	2.20328
60	Without DR	TT	21.1859	33.3254	12.1394	-0.156042	1.11423	0.156042
61	NPDR	TT	21.6447	32.2816	10.6369	-1.65858	3.15705	1.65858
62	PDR	TT	22.5939	33.5125	10.9185	-1.37692	2.59713	1.37692
63	Without DR	TA	20.135	31.7845	11.6495	-0.645989	1.56481	0.645989
64	PDR	TT	20.7666	31.6025	10.8359	-1.45954	2.7502	1.45954
65	PDR	TA	22.8965	34.5223	11.6258	-0.669626	1.59066	0.669626
66	PDR	TT	21.2394	33.4833	12.2439	-0.0515538	1.03638	0.0515538
67	NPDR	TT	19.9669	32.6248	12.658	0.362508	0.777811	-0.362508
68	PDR	TA	22.52	33.5372	11.0172	-1.27826	2.42547	1.27826
69	PDR	TA	21.3555	32.7939	11.4385	-0.857006	1.81128	0.857006
70	PDR	TT	22.0107	32.9998	10.9891	-1.30635	2.47316	1.30635
71	PDR	TA	23.3337	36.7721	13.4384	1.14289	0.452852	-1.14289
72	PDR	TT	21.8978	33.1899	11.2921	-1.00334	2.00464	1.00334
73	Without DR	TA	21.6206	30.9087	9.28813	-3.00734	8.0408	3.00734
74	NPDR	TT	23.0451	35.8337	12.7886	0.493124	0.710485	-0.493124
75	NPDR	TA	22.0686	34.0807	12.0121	-0.283335	1.217	0.283335
76	NPDR	TA	22.0903	34.351	12.2607	-0.0347777	1.0244	0.0347777
77	PDR	TA	23.9366	36.4052	12.4686	0.173149	0.886905	-0.173149
78	PDR	TT	23.0747	32.5392	9.46447	-2.831	7.11565	2.831
79	PDR	TT	21.5379	31.4002	9.86226	-2.43321	5.40094	2.43321
80	PDR	TA	21.242	30.7669	9.52491	-2.77056	6.82371	2.77056
81	Blood donor	TT
82	Blood donor	TT
83	Blood donor	TT
84	Blood donor	TT
85	Blood donor	TA
86	Blood donor	TT
87	Blood donor	TT
88	Blood donor	TT
89	Blood donor	TT
90	Blood donor	TT
91	Blood donor	TT
92	Blood donor	TA
93	Blood donor	TT
94	Blood donor	TA
95	Blood donor	TA
96	Blood donor	TT
97	Blood donor	TT
98	Blood donor	TT
99	Blood donor	TA
100	Blood donor	TT
101	Blood donor	TT
102	Blood donor	TT
103	Blood donor	TT
104	Blood donor	TT
105	Blood donor	TT
106	Blood donor	TT
107	Blood donor	TT
108	Blood donor	TT
109	Blood donor	TT
110	Blood donor	TT
111	Blood donor	TT
112	Blood donor	TT
113	Blood donor	TT
114	Blood donor	TT
115	Blood donor	TA
116	Blood donor	TT
117	Blood donor	TA
118	Blood donor	TA
119	Blood donor	TT
120	Blood donor	TT
121	Blood donor	TT
122	Blood donor	TA
123	Blood donor	TT
124	Blood donor	TT
125	Blood donor	TT
126	Blood donor	TT
127	Blood donor	TT
128	Blood donor	TT
129	Blood donor	TT
130	Blood donor	TT
131	Blood donor	TT
132	Blood donor	TT
133	Blood donor	TT
134	Blood donor	TT
135	Blood donor	TT
136	Blood donor	TT
137	Blood donor	TA
138	Blood donor	TT
139	Blood donor	TT
140	Blood donor	TT
141	Blood donor	TT
142	Blood donor	TT
143	Blood donor	TT
144	Blood donor	TT
145	Blood donor	TA
146	Blood donor	TT
147	Blood donor	TT
148	Blood donor	TT
149	Blood donor	TA
150	Blood donor	TT
151	Blood donor	TT
152	Blood donor	TT
153	Blood donor	TT
154	Blood donor	TT
155	Blood donor	TT
156	Blood donor	TT
157	Blood donor	TT
158	Blood donor	TT
159	Blood donor	TT
160	Blood donor	TT
161	Blood donor	TT
162	Blood donor	TT
163	Blood donor	TT
164	Blood donor	TT
165	Blood donor	TT
166	Blood donor	TT
167	Blood donor	TT
168	Blood donor	TT
169	Blood donor	TT
170	Blood donor	TT
171	Blood donor	TT
172	Blood donor	TT
173	Blood donor	TT
174	Blood donor	TT
175	Blood donor	TT
176	Blood donor	TT
177	Blood donor	TT
178	Blood donor	TT
179	Blood donor	TT
180	Blood donor	TA
181	Blood donor	TT
182	Blood donor	TT
183	Blood donor	TT
184	Blood donor	TT
185	Blood donor	TT
186	Blood donor	TT
187	Blood donor	TT
188	Blood donor	TT
189	Blood donor	TT
190	Blood donor	TT
191	Blood donor	TT
192	Blood donor	TT
193	Blood donor	TT
194	Blood donor	TT
195	Blood donor	TT
196	Blood donor	TT
197	Blood donor	TT
198	Blood donor	TA
199	Blood donor	TT
200	NPDR	TT
201	NPDR	TT
202	Without DR	AA
203	NPDR	TT
204	Without DR	TT
205	Without DR	TT
206	NPDR	TT
207	Without DR	TT
208	Without DR	TT
209	NPDR	TA
210	NPDR	TT
211	NPDR	TT
212	Without DR	TT
213	Without DR	TT
214	Without DR	TA
215	Without DR	TT
216	Without DR	TT
217	Without DR	TT
218	Without DR	TT
219	Without DR	TT
220	Without DR	TA
221	NPDR	TT
222	Without DR	TT
223	Without DR	TT
224	Without DR	TT
225	NPDR	TT
226	Without DR	TT
227	NPDR	TT
228	Without DR	TA
229	Without DR	TT
230	Without DR	TT
231	Without DR	TT
232	Without DR	TT
233	Without DR	TT
234	Without DR	TA
235	Without DR	TT
236	NPDR	TT
237	NPDR	TT
238	Without DR	TA
239	Without DR	TT
240	NPDR	TT
241	NPDR	TT
242	Without DR	TT
243	Without DR	TT
244	Without DR	TT
245	Without DR	TA
246	NPDR	TT
247	Without DR	TT
248	Without DR	TT
249	Without DR	TT
250	Without DR	TT
251	Without DR	TT
252	Without DR	TT
253	Without DR	TT
254	Without DR	TT
255	NPDR	TT
256	Without DR	TT
257	Without DR	TT
258	Without DR	TT
259	Without DR	TT
260	Without DR	TT
261	Without DR	TT
262	Without DR	TT
263	Without DR	TT
264	NPDR	TT
265	Without DR	TT
266	Without DR	TT
267	Without DR	TT
268	Without DR	TT
269	Without DR	TA
270	NPDR	TT
271	Without DR	TT
272	NPDR	TT
273	Without DR	TT
274	Without DR	TT
275	NPDR	TT
276	Without DR	TA
277	Without DR	TT
278	NPDR	TT
279	Without DR	TT
280	Without DR	TT
281	Without DR	TT
282	NPDR	TT
283	Without DR	TT
284	Without DR	TT
285	Without DR	TT
286	Without DR	TT
287	NPDR	TA
288	Without DR	TT
289	NPDR	TT
290	Without DR	TT
291	Without DR	TT
292	NPDR	TT
293	NPDR	TT
294	NPDR	TT
295	NPDR	TT
296	NPDR	TT
297	Without DR	TT
298	NPDR	TT
299	Without DR	TT
300	PDR	TA
301	Without DR	TA
302	Without DR	TT
303	Without DR	TT
304	PDR	TT
305	Without DR	TT
306	PDR	TT
307	Without DR	TT
308	Without DR	TT
309	Without DR	TT
310	Without DR	TT
311	NPDR	TT
312	PDR	TT
313	PDR	TT
314	PDR	TT
315	PDR	TT
316	NPDR	TT
317	Without DR	TT
318	Without DR	TT
319	PDR	TT
320	PDR	TT
321	PDR	TT
322	PDR	TT
323	Without DR	TT
324	Without DR	TT
325	Without DR	TT
326	Without DR	TT
327	PDR	TT
328	Without DR	TT
329	Without DR	TT
330	PDR	TT
331	PDR	TA
332	PDR	TA
333	PDR	TT
334	PDR	TT
335	Without DR	TT
336	Without DR	TT
337	PDR	TT
338	Without DR	TT
339	Without DR	TT
340	PDR	TT
341	PDR	TT
342	PDR	TA
343	NPDR	TT
344	Without DR	TT
345	NPDR	TT
346	PDR	TT
347	PDR	TT
348	PDR	TT
349	NPDR	TT
350	PDR	TT
351	PDR	TT
352	NPDR	TT
353	Without DR	TT
354	PDR	TT
355	PDR	TT
356	PDR	TT
357	PDR	TT
358	PDR	TT
359	PDR	TT
360	PDR	TT
361	PDR	TT
362	NPDR	TT
363	NPDR	TT
364	PDR	TA
365	PDR	TT
366	PDR	TT
367	Without DR	TT
368	Without DR	TT
369	Without DR	TT
370	PDR	TT
371	NPDR	TT
372	NPDR	TT
373	NPDR	TT
374	PDR	TT
375	Without DR	TT
376	NPDR	TT
377	Without DR	TT
378	Without DR	TT
379	Without DR	TT
380	Without DR	TT
381	Without DR	TT
382	Without DR	TT
383	PDR	TT
384	Without DR	TT
385	PDR	TT
386	PDR	TT
387	PDR	TA
388	NPDR	TT
389	NPDR	TT
390	Without DR	TT
391	NPDR	TT
392	PDR	TT
393	NPDR	TT
394	NPDR	TT
395	NPDR	TT
396	Without DR	TA
397	Without DR	TT
398	NPDR	TT
399	Without DR	TT
400	Without DR	TT
401	NPDR	TT
402	Without DR	TT
403	NPDR	TA
404	NPDR	TA
405	NPDR	TT
406	Without DR	TT
407	PDR	TT
408	NPDR	TA
409	NPDR	TA
410	Without DR	TA
411	Without DR	TT
412	NPDR	TT
413	NPDR	TT
414	Without DR	TA
415	PDR	TT
416	NPDR	TT
417	Without DR	TT
418	Without DR	TT
419	NPDR	TT
420	PDR	TA
421	Without DR	TT
422	NPDR	TT
423	Without DR	TT
424	Without DR	TT
425	NPDR	TT
426	NPDR	TT
427	PDR	TA
428	Without DR	TT
429	Without DR	TT
430	Without DR	TT
431	NPDR	TT
432	Without DR	TT
433	Without DR	TT
434	NPDR	TT
435	PDR	TT
436	NPDR	TA
437	NPDR	TT
438	Without DR	TT
439	PDR	TT
440	NPDR	TT
441	Without DR	TT
442	NPDR	TT
443	PDR	TT
444	NPDR	TT
445	PDR	TT
446	PDR	TT
447	PDR	TT
448	NPDR	TT
449	PDR	TT
450	NPDR	TT
451	NPDR	TT
452	NPDR	TT
453	Without DR	TT
454	PDR	TA
455	PDR	TA
456	NPDR	TT
457	PDR	TT
458	NPDR	TA
459	PDR	TT
460	NPDR	TT
461	NPDR	TT
462	PDR	TT
463	PDR	TT
464	NPDR	TT
465	Without DR	TT
466	Without DR	TT
467	Without DR	TT
468	Without DR	TT
469	Without DR	TT
470	Without DR	TT
471	PDR	TT
472	Without DR	TT
473	Without DR	TT
474	Without DR	TT
475	Without DR	TT
476	PDR	TT
477	PDR	TT
478	Without DR	TT
479	Without DR	TT
480	PDR	TT
481	Without DR	TT
482	Without DR	TT
483	PDR	TT
484	Without DR	TT
485	Without DR	TT
486	Without DR	TT
487	Without DR	TT
488	Without DR	TT
489	Without DR	TT
490	Without DR	TT
491	Without DR	TT
492	PDR	TT
493	Without DR	TA
494	Without DR	TT
495	Without DR	TT
496	Without DR	TT
497	PDR	TT
498	Without DR	TT
499	PDR	TT
500	PDR	TT
501	Without DR	TT
502	Without DR	TA
503	Without DR	TA
504	PDR	TT
505	PDR	TT
506	Without DR	TT
507	PDR	TA
508	Without DR	TT
509	Without DR	TT
510	Without DR	TT
511	NPDR	TT
512	NPDR	TT
513	Without DR	TT
514	Without DR	TT
515	NPDR	TT
516	PDR	TT
517	PDR	TT
518	NPDR	TT
519	NPDR	TT
520	NPDR	TT
521	PDR	TA
522	NPDR	TA
523	Without DR	TT
524	PDR	TA
525	Without DR	TT
526	NPDR	TT
527	Without DR	TT
528	Without DR	TT
529	PDR	TT
530	NPDR	TT
531	NPDR	TT
532	PDR	TT
533	Without DR	TT
534	Without DR	TT
535	Without DR	TT
536	PDR	TT
537	NPDR	TT
538	PDR	TT
539	NPDR	TT
540	NPDR	TT
541	PDR	TT
542	PDR	TA
543	PDR	TT
544	NPDR	TT
545	Without DR	TT
546	Without DR	TT
547	NPDR	TT
548	Without DR	TT
549	PDR	TT
550	NPDR	TA
551	Without DR	TT
552	Without DR	TT
553	Without DR	TT
554	NPDR	TT
555	Without DR	TT
556	Without DR	TT
557	Without DR	TT
558	Without DR	TT
559	Without DR	TT
560	NPDR	TT
561	NPDR	TT
562	PDR	TA
563	Without DR	TT
564	Without DR	TT
565	Without DR	TT
566	NPDR	TA
567	PDR	TA
568	PDR	TA
569	NPDR	TA
570	PDR	TT
571	NPDR	TT
572	NPDR	TT
573	NPDR	TT
574	Without DR	TT
575	PDR	TT
576	PDR	TT
577	NPDR	TT
578	NPDR	TT
579	Without DR	TT
580	PDR	TT
581	Without DR	TT
582	Without DR	TT
583	Without DR	TT
584	Without DR	TT
585	NPDR	TA
586	NPDR	TA
587	Without DR	TT
588	NPDR	TT
589	Without DR	TT
590	NPDR	TT
591	NPDR	TT
592	NPDR	TT
593	NPDR	TA
594	NPDR	TT
595	PDR	TT
596	NPDR	TT
597	Without DR	TT
598	PDR	TT
599	PDR	TT
600	PDR	TT
601	PDR	TT
602	Without DR	TT
603	NPDR	TA
604	NPDR	TT
605	PDR	TT
606	PDR	TT
607	NPDR	TA
608	PDR	TT
609	PDR	TT
610	PDR	TA
611	NPDR	TT
612	Without DR	TT
613	PDR	TT
614	Without DR	TT
615	PDR	TA
616	NPDR	TT
617	Without DR	TT
618	PDR	TT
619	PDR	TA
620	Without DR	TT
621	NPDR	TT
622	Without DR	TT
623	NPDR	TT
624	Without DR	AA
625	NPDR	TT
626	Without DR	TT
627	NPDR	TT
628	NPDR	TT
629	Without DR	TT
630	Without DR	TT
631	PDR	TT
632	Without DR	TT
633	Without DR	TT
634	NPDR	TT
635	NPDR	TT
636	Without DR	TT
637	Without DR	TT
638	NPDR	TT
639	Without DR	TT
640	PDR	TT
641	NPDR	TT
642	PDR	TT
643	PDR	TT
644	PDR	TA
645	NPDR	TT
646	NPDR	TT
647	Without DR	TT
648	NPDR	TT
649	Without DR	TT
650	NPDR	TT
651	Without DR	TT
652	NPDR	TT
653	Without DR	TT
654	PDR	TA
655	NPDR	TT
656	Without DR	TT
657	Without DR	TT
658	PDR	TT
659	Without DR	TT
660	Without DR	TT
661	Without DR	TT
662	NPDR	TT
663	PDR	TT
664	Without DR	TT
665	Without DR	TA
666	NPDR	TT
667	NPDR	TA
668	NPDR	TT
669	NPDR	TT
670	Without DR	TT
671	PDR	TT
672	PDR	TT
673	NPDR	TT
674	NPDR	TT
675	PDR	TT
676	PDR	TT
677	Without DR	TT
678	Without DR	TT
679	PDR	TT
680	Without DR	TT
681	Without DR	TT
682	PDR	TT
683	PDR	TT
684	Without DR	TT
685	NPDR	TA
					ΔΔCq mean (Column G mean)	2^-ΔΔCq mean (2^-Column F)	2^-ΔΔCq mean (Column H mean)	Log2 2^-ΔΔCq mean (Column I mean)
				Blood donor (n = 20)	-2.54231	5.8252	6.29852	2.54231
				Without DR (n = 20)	-1.45842	2.74808	3.70432	1.45842
				NPDR (n = 20)	-1.1529	2.22361	3.40001	1.1529
				PDR (n = 20)	-0.955265	1.93894	2.58649	0.955265

## Sheet: Pool
Mean cel-miR-39 Cq	Mean miR-155 Cq	ΔCq
23.4493	36.5342	13.0849
22.761	35.706	12.945
23.5282	35.2578	11.7296
23.2176	34.6886	11.471
23.7411	35.7498	12.0088
22.8105	35.3341	12.5236
23.222	35.302	12.0799
23.4229	34.8343	11.4113
23.1252	36.4961	13.3709
23.4556	35.7192	12.2637
22.6116	35.7164	13.1047
23.418	36.2298	12.8119
23.4402	34.4759	11.0357
23.2464	35.5419	12.2955
